# Supplementary material for: Sex-Based Differences in Management and Outcomes of Patients Admitted or Transferred to Advanced Therapy Centers for Heart Failure
Source: J Clin Med. 2026 Apr 7;15(7):2776. doi: 10.3390/jcm15072776 (PMC13073529; doi:10.3390/jcm15072776)
Supplement: Supplementary file 1 [file jcm-15-02776-s001.zip]

Archive with 1 entries (1 files):
- jcm-4197734-supplementary.pdf
